# Supplementary material for: Metastasis of aggressive amoeboid sarcoma cells is dependent on Rho/ROCK/MLC signaling
Source: Cell Commun Signal. 2013 Jul 30;11:51. doi: 10.1186/1478-811X-11-51 (PMC3735423; doi:10.1186/1478-811X-11-51)
Supplement: Additional file 4: Table S2 — Detailed description of in vivo experiments with cells derived from PR9692-E9 cells. Detailed results including doubling time of cells, weight of primary tumor and metastatic category of appropriate lung metastases in particular animals. [file 1478-811X-11-51-S4.xls]

## Sheet: Tab S2
50 000 cells/chick	average doubling time in vitro (hours)	28 d.p.i.		35 d.p.i.		45 d.p.i.
		weight of tumor (g)	lung metastases	weight of tumor (g)	lung metastases	weight of tumor (g)	lung metastases
tumor cell line
PR9692-E9	14.9	45.4		152.5		181.6
		41.8		145.4		125.6
		38.5		145.1		90.5
		24.6		133.4		36.2
		24.5		132.7		12.8
		18.2		131.5
				125.8
				90.6
				87.5
				67.6
				63.6
				62.1
				56.7
				54.6
				53.2
				46.7
				35.1
PR9692-E9-MOCK	15.5	19.5		36.7		33.4
		13.5		32.4		32.8
				28.4		32.2
				26.7		31.6
				26.7		25.6
				25.1		24.7
				22.7		24.6
				22.1		22.1
				21.9		22.1
				21.7
				20.6
				19.7
				18.5
				17.7
				12.4
PR9692-E9-caRhoA	15.9	22.3		30.1	m++	29.1	m++
		20.4		29.6	m+	28.3	m+++
		20.2	m+	29.4	m+++	25.4
		18.1		29.2	m+++	24.3
		16.8		28.9		22.1	m+
		17.5	m+	26.7	m++	19.3	m+
		14.8	m++	25.4		18.5	m+++
		11.8	m+	24.9		18.1
		8.6		24.7		17.5
		7.1		23.8	m+	7.3
		5.8	m+	23.4	m++
				21.9	m+
				20.7
				20.5	m+++
				20.4
				19.5	m+
				19.1
				18.1	m++
				17.4	m+
				16.4
				13.3	m+++
				12.2
				6.5
